# Supplementary material for: Genome-Wide Identification and Expression Patterns of Cucumber Invertases and Their Inhibitor Genes
Source: Int J Mol Sci. 2023 Aug 30;24(17):13421. doi: 10.3390/ijms241713421 (PMC10487868; doi:10.3390/ijms241713421)
Supplement: Supplementary file 1 [file ijms-24-13421-s001.zip]

Archive with 4 entries (4 files):
- Figure S1 Transcript levels of invertase members were measured from female flowers, male flowers, roots, and young fruits.+Table S3 qRT-PCR primers for candidate gene validation..pdf
- References of Table S2.pdf
- Table S1 Protein Properties of CSINVs and CSINHs..xlsx
- Table S2 Functional analysis of CSINVs and CSINHs based on evolutionary tree relationships..xlsx
