# Supplementary material for: Genome-Wide Identification and Expression Patterns of Cucumber Invertases and Their Inhibitor Genes
Source: Int J Mol Sci. 2023 Aug 30;24(17):13421. doi: 10.3390/ijms241713421 (PMC10487868; doi:10.3390/ijms241713421)
Supplement: Supplementary file 1 [file ijms-24-13421-s001.zip › Table S1 Protein Properties of CSINVs and CSINHs..xlsx]

## Sheet: Sheet1
Table S1: Protein Properties of CSINVs and CSINHs.
Gene name	Gene ID	CDS/bp	Chromosome location	Size/aa	Molecular weight/Da	pI	Instability index	hydropathicity	Transmembrane domain	Signal peptide	Subcellular localization
CsCWIN01	CsaV3_7G034730	1758	chr7 : 21952190 .. 21964216 (-)	585	66068.1	9.28	31.4	-0.448	1	YES	Periplasmic
CsCWIN02	CsaV3_2G025540	1824	chr2 : 17555902 .. 17559448 (-)	607	69359.2	8.79	40.59	-0.371	0	NO	OuterMembrane
CsCWIN03	CsaV3_4G035700	1695	chr4 : 25118275 .. 25121638 (+)	564	63836.1	5.94	40.43	-0.412	0	YES	Extracellular
CsCWIN04	CsaV3_3G037440	1731	chr3 : 30931906 .. 30938013 (+)	776	88253.5	9.02	28.4	-0.366	1	YES	Periplasmic
CsVIN01	CsaV3_5G003970	2058	chr5 : 2583915 .. 2587420 (-)	685	77021.5	5.93	38.49	-0.13	1	NO	Periplasmic
CsVIN02	CsaV3_5G005910	1893	chr5 : 3917932 .. 3924432 (+)	630	69673.1	4.92	32.43	-0.263	1	YES	Extracellular
CsCIN01	CsaV3_7G024740	1665	chr7 : 13894296 .. 13902701 (-)	554	63071.3	6.07	54.87	-0.23	0	NO	Cytoplasmic
CsCIN02	CsaV3_7G000780	1719	chr7 : 759560 .. 763260 (-)	572	65560	6.12	55.79	-0.312	0	NO	Cytoplasmic
CsCIN03	CsaV3_5G035590	1917	chr5 : 28145262 .. 28149592 (-)	638	71436.5	6.36	47.79	-0.222	0	NO	OuterMembrane
CsCIN04	CsaV3_7G016230	603	chr7 : 7978027 .. 7979300 (-)	541	61539.9	5.21	47.91	-0.173	0	NO	Cytoplasmic
CsCIN05	CsaV3_3G015320	1956	chr3 : 11388914 .. 11392281 (-)	651	73942.6	6.84	43.02	-0.284	0	NO	OuterMembrane
CsCIN06	CsaV3_2G007220	1806	chr2 : 3637901 .. 3643163 (-)	601	68397.2	5.56	43.51	-0.268	0	NO	Cytoplasmic
CSINH01	CsaV3_1G002510	480	chr1 : 1574623 .. 1575746 (+)	159	18137	9.18	36.46	-0.508	0	NO	Cytoplasmic
CSINH02	CsaV3_6G041710	570	chr6 : 24292031 .. 24294119 (+)	189	20406.5	8.94	41.31	0.06	0	YES	OuterMembrane
CSINH03	CsaV3_2G007240	2022	chr2 : 3642883 .. 3651204 (+)	673	75312.6	8.8	36.28	-0.172	1	NO	OuterMembrane
CSINH04	CsaV3_3G049590	549	chr3 : 40411854 .. 40413546 (-)	182	20062.9	5.08	45.28	-0.328	0	YES	Periplasmic
CSINH05	CsaV3_3G010420	558	chr3 : 8379234 .. 8380110 (-)	185	20641.6	5.31	43.75	-0.072	0	YES	Cytoplasmic/Periplasmic
CSINH06	CsaV3_6G006700	1056	chr6 : 5507554 .. 5511675 (-)	351	39703.6	8.67	49.16	-0.297	1	YES	OuterMembrane/Periplasmic
CSINH07	CsaV3_6G006710	903	chr6 : 5514169 .. 5518300 (-)	300	33219.7	9.22	29.81	-0.052	0	NO	Cytoplasmic
CSINH08	CsaV3_5G031330	483	chr5 : 25618171 .. 25620488 (-)	160	17210.9	6.4	36.2	0.171	0	NO	Periplasmic
CSINH09	CsaV3_2G024840	537	chr2 : 17190964 .. 17192749 (+)	178	19464.5	6.7	42.98	0.085	1	YES	Periplasmic/Extracellular
CSINH10	CsaV3_4G001290	843	chr4 : 735064 .. 736700 (-)	280	29346.6	4.06	62.57	-0.017	1	YES	Extracellular
CSINH11	CsaV3_1G005300	906	chr1 : 3505327 .. 3507262 (-)	301	33043.7	5.81	53.19	-0.09	1	NO	Extracellular/Periplasmic
CSINH12	CsaV3_5G003890	648	chr5 : 2514621 .. 2515879 (+)	215	23322.8	9.6	44.36	-0.009	0	YES	OuterMembrane
