# Supplementary material for: Genome-Wide Identification and Expression Patterns of Cucumber Invertases and Their Inhibitor Genes
Source: Int J Mol Sci. 2023 Aug 30;24(17):13421. doi: 10.3390/ijms241713421 (PMC10487868; doi:10.3390/ijms241713421)
Supplement: Supplementary file 1 [file ijms-24-13421-s001.zip › Table S2 Functional analysis of CSINVs and CSINHs based on evolutionary tree relationships..xlsx]

## Sheet: 转化酶
Table S2(a): Functional analysis of invertases based on evolutionary tree relationships.
	Gene	Property	Alias	Function	Doi
cell wall	CsaV3_7G034730	Beta-fructofuranosidase, insoluble isoenzyme like	CscwINV5(KP727817)/Csa7G450770/Csa7G450780	The transcript level of CscwINV5 was very low in fruits during fruit enlargement. In peduncles, the expression levels of CscwINV5 increased during fruit enlargement.	10.1016/j.plantsci.2015.05.006
	MELO3C024383.2	beta-fructofuranosidase, insoluble isoenzyme CWINV1-like	CmCIN2	The expression of CmCIN2 was low during fruit development.	10.1038/hortres.2016.14
	Cla97C09G162720	beta-fructofuranosidase, insoluble isoenzyme 1
	MELO3C028982.2	beta-fructofuranosidase, insoluble isoenzyme CWINV1-like
	AT3G13790	cell wall invertase	ATCWIN1	AtCWIN1 is responsible for all the CWIN activity in source leaves and is the major contributor to this activity in roots。AtCWIN1 expression is responsible for the botrytis-induced CWIN activity in infected leaves	10.3389/fpls.2016.01899
	AT3G13784	Cell wall invertase	ATβFRUCT6	Apoplastic invertase expression in vegetative tissues of Arabidopsis is mediated by the non-syntenic and tandemly arranged apoplastic in_x005f_x0002_vertases on chromosome 3	10.1007/s004250050481
	AT1G55120	Cell wall invertase
	CsaV3_2G025540	Cell wall invertase	Csa2G351670
	MELO3C010751	Beta-fructofuranosidase, insoluble isoenzyme like	CmCIN3	The expression level of CmCIN3 was continuously increased, peaking in the premature stage, and declined in the ripe fruit.	10.1038/hortres.2016.14
	Cla97C05G099220	Beta-fructofuranosidase, insoluble isoenzyme like	Cla020872	Cla020872 could be involved in the extracellular sucrose degeneration which facilitates fructose and glucose translocation and the intercellular sugar accumulation in watermelon fruit.	10.1371/journal.pone.0130267
	MELO3C016877.2	Cell wall invertase
	CsaV3_4G035700	Cell wall invertase	KP727813.1（Csa4G646140.1）	The transcript levels of Invertase increased in SNP-pretreated seedlings at 24 h of low temperature stress.	https://doi.org/10.1007/s00344-020-10242-w
	AT3G52600	Cell wall invertase	CWIN2	CWIN2 was expressed at the placenta region where ovule primordia initiated. Specific silencing of CWIN2 using targeted artificial microRNA driven by an ovule_x005f_x0002_specific SEEDSTICK promoter (pSTK) resulted in a substantial reduction of CWIN transcript and activity, which blocked ovule initiation and aggravated ovule abortion.	10.1104/pp.20.00400
	AT2G36190	Cell wall invertase	CWIN4	CWIN4 was expressed at the placenta region where ovule primordia initiated. Specific silencing of CWIN4 using targeted artificial microRNA driven by an ovule_x005f_x0002_specific SEEDSTICK promoter (pSTK) resulted in a substantial reduction of CWIN transcript and activity, which blocked ovule initiation and aggravated ovule abortion.	10.1104/pp.20.00400
	Cla97C10G201810	Beta-fructofuranosidase, insoluble isoenzyme 1	Cla017674(IAI)	1、Cla017674 may be involved in extracellular sucrose degeneration in watermelon fruit.2、IAI activities are negatively correlated with sucrose accumulation during development in COS and LSW177.3、ClNAC68 might mediate the upregulation of Cla97C10G201810 expression and invertase activity to control sugaraccumulation.	1.https://doi.org/10.1371/journal.pone.0190096 2.10.1186/s12864-016-3442-3 3.10.1038/s41438-021-00649-1
	MELO3C009488.2	Beta-fructofuranosidase, insoluble isoenzyme 1
	CsaV3_3G037440	Beta-fructofuranosidase, insoluble isoenzyme 1	CscwINV3 (KP727815)	CscwINV3 is highly expressed in cucumber fruits and the expression increased during fruit enlargement. In peduncles, the expression levels of CscwINV3 and CscwINV5 both increased during fruit enlargement	10.1016/j.plantsci.2015.05.006 partitioning and phloem unloading in sink tissues
vacuolar	CsaV3_5G005910	Vacuolar invertase	Csa5G174590.1/CsVI2	The expression of CsVI1 and CsVI2 might help young cucumber roots adapt to a variable environment by modulating their growth.	https://doi.org/10.3390/ijms22179365
	MELO3C005363	Vacuolar invertase	CmAIN2、CmAI1、CmAIN2（NP_001284469.1）	1、 Highly expressed in young developing fruit, and subsequently declined substantially at the sucrose accumulation stage2、AI, NI and SS-c were the main regulators of sucrose metabolism in fresh-cut melon while organic acids metabolism was regulated by the combined function of PEPC, CS, ACO, IDH, MDH and ME, which may be due to the up-regulation of CmAI1. Storage at 5 °C significantly extended the…	1.10.1038/hortres.2016.14 2.10.1016/j.postharvbio.2019.111081 3.10.1186/s12864-020-6667-0
	Cla97C01G005940	Vacuolar invertase	cla002328	IAI activities are negatively correlated with sucrose accumulation during development in COS and LSW177.	10.1186/s12864-016-3442-3
	EU260044	Vacuolar invertase	CmS-AIV1	CmS-AIV1 was expressed in flowers and fruit, but was not detected in roots, stems or leaves. Moreover, the mRNA accumulation of CmS-AIV1 showed its maximum level at 10 days after pollination (DAP) and decreased gradually during fruit development until its minimum level at mature fruit. The activities of S-AIV was very high in fruit before 20 DAP and decreased apparently between 20 and 30 DAP, sug…	10.1007/s11033-008-9219-2
	AT1G62660	Vacuolar invertase	VI1	The expression of VI1 was down-regulated not only by high Glc but also by elevated Suc levels. In fact, pSuT mutants exhibited approximately 2-fold more VI1 transcript in their leaves than the wild type.	10.1104/pp.18.01036
	AT1G12240	Vacuolar invertase	VIN2	The peptidyl-prolyl isomerases FKBP15-1 and FKBP15-2 negatively modulate lateral root develop_x005f_x0002_ment by repressing vacuolar invertase VIN2 activity.	10.1007/s00425-020-03459-2
	Cla97C01G003970	Vacuolar invertase
	CsaV3_5G003970	Acid beta-fructofuranosidase, putative	Csa5G160230/CsVI1	The expression of CsVI1 and CsVI2 might help young cucumber roots adapt to a variable environment by modulating their growth.CsVI1 transcript abundance was specifically related to the low temperature response in cucumber seedling roots.	https://doi.org/10.3390/ijms22179365
	MELO3C005560.2	Vacuolar invertase
mitochondria	MELO3C024083.2	Neutral/alkaline invertase	CmNI3、CmNIN3	AI, NI and SS-c were the main regulators of sucrose metabolism in fresh-cut melon while organic acids metabolism was regulated by the combined function of PEPC, CS, ACO, IDH, MDH and ME, which may be due to the up-regulation of CmNI3. Storage at 5 °C significantly extended the shelf life of fresh-cut melon and maintained higher content of sucrose and organic acids, which resulted from the up-regu…	10.1016/j.postharvbio.2019.111081
	CsaV3_7G024740	Neutral/alkaline invertase
	Cla97C09G172830	Neutral/alkaline invertase
	AT1G35580	Neutral/alkaline invertase	CINV1	Most of the reduction in root length was due to loss of CINV1: loss of CINV1 alone had a relatively severe effect on root growth.	10.1093/jxb/eraa581
	AT4G09510	Neutral/alkaline invertase	CINV2	Loss of CINV2 alone had only a minor effect on root growth.	10.1093/jxb/eraa581
	Cla97C02G031160	Neutral/alkaline invertase
	CsaV3_7G000780	Neutral/alkaline invertase	Csa7G009210
	MELO3C013379.2	Neutral/alkaline invertase
plastids	MELO3C012360.2	Neutral/alkaline invertase	CINV1	CINV1 might be a major player in sucrose accumulation.	10.1016/j.isci.2020.101422
	CsaV3_5G035590	Neutral/alkaline invertase	Csa5G615240
	CsaV3_7G016230	Neutral/alkaline invertase
	Cla97C05G103380	Neutral/alkaline invertase
	AT5G22510	Neutral/alkaline invertase	INV-E	Sugar metabolism through INV-E, plastid-to-nucleus retrograde signaling, and ethylene, a plant hormone, in the regulation of plant development and metabolism.	10.4161/psb.5.9.12568
cytosolic	MELO3C006727.2	Neutral/alkaline invertase	CmNI2、CmNIN2
	CsaV3_3G015320	Neutral/alkaline invertase	Csa3G168930
	Cla97C05G088310	Neutral/alkaline invertase
	AT3G06500	Neutral/alkaline invertase	A/N-InvC
	AT3G05820	Neutral/alkaline invertase	A/N-InvH	A/N-InvH is involved in growth (e.g., shoot elongation) and participates in developmental processes (e.g., reproductive tissues’ development), playing roles other than those of A/N-InvA and–InvC	10.1371/journal.pone.0185286
	AT1G56560	Neutral/alkaline invertase	A/N-InvA	A/N-InvA was proposed to be part of the antioxidant system involved in cellular ROS homeostasis.	10.1371/journal.pone.0185286
	Cla97C02G040560	Neutral/alkaline invertase
	MELO3C004170.2	Neutral/alkaline invertase
	CsaV3_2G007220	Neutral/alkaline invertase	Csa2G034660

## Sheet: 抑制剂
Table S2(b):Functional analysis of invertase inhibitors based on evolutionary tree relationships.
Gene	Property	Alias	Function	Doi
MELO3C022457.2	Invertase inhibitor
CsaV3_6G006700	Pectinesterase inhibitor	LOC101212402\LOC101206058
Cla97C06G110110	Invertase inhibitor
CsaV3_6G006710	10 kDa chaperonin-like	LOC101212647
Solyc01g088590	Invertase inhibitor
MELO3C006266.2	Invertase inhibitor	CmINH-LIKE3	The new putative invertase inhibitor CmINH-LIKE3 (exclusively expressed in ‘Yellow’ melon) decreases invertase activity in young non-climacteric fruit, suggesting its importance during non climacteric melon fruit development, sucrose accumula tion and organic acid content.	10.1186/s12864-020-6667-0
CsaV3_3G010420	Pectinesterase inhibitor
CsaV3_1G002510	Pectinesterase inhibitor
CsaV3_3G049590	Pectinesterase inhibitor	LOC101208499
AT5G46980	Invertase inhibitor
AT5G46950	Invertase inhibitor	InvINH2	We hypothesized that FIS2-PRC2 complex either directly or indirectly represses InvINH1 and InvINH2 to increase invertase activity around the embryo, making more hexose available to support the accelerated embryo growth after endosperm cellularization.	10.3389/fpls.2018.00061
AT5G46960	Invertase inhibitor	InvINH1	We hypothesized that FIS2-PRC2 complex either directly or indirectly represses InvINH1 and InvINH2 to increase invertase activity around the embryo, making more hexose available to support the accelerated embryo growth after endosperm cellularization.	10.3389/fpls.2018.00061
AT5G46970	Invertase inhibitor
AT5G46940	Invertase inhibitor
AT1G02550	Invertase inhibitor
AT2G47340	Invertase inhibitor
Solyc01g059940	Invertase inhibitor
CsaV3_2G024840	Invertase/pectin methylesterase inhibitor family protein
CsaV3_5G031330	pectinesterase inhibitor-like
AT5G20740	Invertase inhibitor
AT4G15750	Invertase inhibitor
AT3G12880	Invertase inhibitor
CsaV3_1G005300	pectinesterase 3
AT1G10770	Invertase inhibitor		Transgenic Arabidopsis plants expressing antisense BoPMEI1 under the control of the CaMV 35S promoter suppressed the expression of the orthologous gene At1g10770, which led to partial male sterility and decreased seed set by inhibition of pollen tube growth.	10.1007/s00425-010-1136-7
CsaV3_4G001290	pectinesterase inhibitor 1
Solyc03g083710	Invertase inhibitor
Solyc03g083660	Invertase inhibitor
Solyc10g018330	Invertase inhibitor
Solyc01g091100	Invertase inhibitor
AT1G62770	Invertase inhibitor
CsaV3_5G003890	Putative Cucumber Invertase Inhibitor	Cucsa.302150\CsINVINH1	CsVI1 functions as an acid invertase involved in hexose accumulation and responds to low temperature stress in cucumber seedlings, and CsINVINH1 might post-translationally inhibitor CsVI1 activity.	https://doi.org/10.3390/ijms22179365
AT5G62350	Invertase inhibitor
AT3G17150	Invertase inhibitor
AT3G17152	Invertase inhibitor
AT1G47960	Invertase inhibitor		Following ABA treatment, the expression of At1G47960 was markedly upregulated.	10.3390/ijms19051338
Solyc12g099190	Invertase inhibitor
Solyc12g099210	Invertase inhibitor
INVINH1	Cell wall invertase inhibitor	SlCIF1	INVINH1 plays an important role in chilling tolerance by adjusting the content of glucose and expression of CBFs.	10.1186/s12870-017-1145-9
Solyc12g099200	Invertase inhibitor
AT5G64620	Invertase inhibitor	AtC/VIF2	Seed yields would be positively impacted when the transcript of AtC/VIF2 was silenced in cif1-1 mutant..	10.1007/s11103-015-0402-2
MELO3C008049.2	Invertase inhibitor	CmINH2	It is more strongly expressed in the first stages of development decreasing during ripening.	10.1186/s12864-020-6667-0
CsaV3_6G041710	cell wall / vacuolar inhibitor of fructosidase 2
Solyc09g092170	Invertase inhibitor
Solyc09g082610	Invertase inhibitor
Solyc02g069330	Invertase inhibitor
CsaV3_2G007240	octanoyltransferase
AT3G49330	Invertase inhibitor
AT2G31430	Invertase inhibitor
AT3G55680	Invertase inhibitor
AT2G31425	Invertase inhibitor
AT2G31432	Invertase inhibitor
